# Supplementary material for: Frequentist rules for regulatory approval of subgroups in phase III trials: A fresh look at an old problem
Source: Stat Methods Med Res. 2021 Jun 2;30(7):1725–43. doi: 10.1177/09622802211017574 (PMC8411475; doi:10.1177/09622802211017574)
Supplement: sj-zip-1-smm-10.1177_09622802211017574 - Supplemental material for Frequentist rules for regulatory approval of subgroups in phase III trials: A fresh look at an old problem [file sj-zip-1-smm-10.1177_09622802211017574.zip]

Archive with 2 entries (2 files):
- sagej.cls
- SMM-20-0756EdgarsubgroupcodeFINAL.R
