# Supplementary material for: Frequentist rules for regulatory approval of subgroups in phase III trials: A fresh look at an old problem
Source: Stat Methods Med Res. 2021 Jun 2;30(7):1725–43. doi: 10.1177/09622802211017574 (PMC8411475; doi:10.1177/09622802211017574)
Supplement: sj-zip-1-smm-10.1177_09622802211017574 - Supplemental material for Frequentist rules for regulatory approval of subgroups in phase III trials: A fresh look at an old problem [file sj-zip-1-smm-10.1177_09622802211017574.zip › SMM-20-0756EdgarsubgroupcodeFINAL.R]

######################################################################

#############   CONDITIONAL POWER   ##############################

## R function to calculate conditional power (general case)

##Here the notation S and C are used for subgroups B+ and B- respectively

## The following R function calculates conditional power under each rule 
## for given values of treatment effects, mu_s and mu_c, 
## and trial prevalence of S, pi:

# function to calculate conditional power for different estimands

Cond_power_new<-function (Z_s, Z_c, pi, rho, ell)
  
{
  
  require("mvtnorm")
  
  Z=qnorm(0.975)  ; Z
  
  ## Calculating X and Y for the different rules
  
  SDZp <- sqrt(1+2*sqrt(pi*(1-pi))*rho)
  SDZp
  
  varZp <- SDZp^2
  varZp
  
  Z_p <- (sqrt(pi)*Z_s + sqrt(1-pi)*Z_c)/SDZp
  Z_p
  
  # denominator for all 3 rules (p(Z_p > 1.96) 
  
  norm_con=pnorm(Z_p-Z)
  norm_con
  
  ### work out some covariances for later
  
  cov_PC <- (sqrt(1-pi) + sqrt(pi)*rho)/SDZp   ; cov_PC
  cov_PS <- (sqrt(pi) + sqrt(1-pi)*rho)/SDZp   ; cov_PS
  
  ## Rule 1, setting l=ell 
  
  mean_rule1=c(Z-Z_p, ell-Z_c)
  mean_rule1
  
  cov_rule1=matrix(c(1, cov_PC, cov_PC, 1), nrow=2)
  cov_rule1
  
  Rule1_num=pmvnorm(lower=c(-Inf, -Inf), upper=c(0,0), mean=mean_rule1, sigma=cov_rule1)[1]
  Rule1_num
  
  Cond_power1=Rule1_num/norm_con
  Cond_power1
  
  ## Rule 2
  
  mean_rule2=c(Z-Z_p, Z_s-Z_p)
  mean_rule2
  
  varY <- 2-2*cov_PS
  varY
  
  covXY <- 1-cov_PS
  covXY
  
  cov_rule2=matrix(c(1, covXY, covXY, varY), nrow=2)
  cov_rule2
  
  Rule2_num=pmvnorm(lower=c(-Inf, -Inf), upper=c(0,0), mean=mean_rule2, sigma=cov_rule2)[1]
  Rule2_num
  
  Cond_power2=Rule2_num/norm_con
  Cond_power2
  
  ## Rule 3, setting one-sided p-value to 0.2
  
  Z1=qnorm(0.9)
  Z1
  
  SD3 <- sqrt(1-2*sqrt(pi*(1-pi))*rho)
  SD3
  
  mean_rule3=c(Z-Z_p, (((sqrt(1-pi)*Z_s - sqrt(pi)*Z_c)/SD3) - Z1))
  mean_rule3
  
  
  cov_rule3=matrix(c(1, (sqrt(pi)*cov_PC - sqrt(1-pi)*cov_PS)/SD3, 
                     (sqrt(pi)*cov_PC - sqrt(1-pi)*cov_PS)/SD3, 1), nrow=2)
  cov_rule3
  
  Rule3_num=pmvnorm(lower=c(-Inf, -Inf), upper=c(0,0), mean=mean_rule3, sigma=cov_rule3)[1]
  Rule3_num
  
  Cond_power3=Rule3_num/norm_con
  Cond_power3
  
  c(Cond_power1, Cond_power2, Cond_power3)
}


############################################################################

## Evaluate conditional power using true means 
## of 0, 1, 2 and 3 times the standard error, with pi = 0.50, 0.75 and 0.95.

rho<-0
l<-1
pi<-c(0.5,0.75,0.95)
Z_s<-list()
Z_c<-list()


for(i in 1:length(pi)){
  Z_s[[i]]<-c(0,1,2,3,1,2,3,2,3,3)
  Z_c[[i]]<-c(0,0,0,0,1,1,1,2,2,3)
}
new_data_pi<-list()

for(i in 1:length(pi)){
  new_data_pi[[i]]<-matrix(nrow=3,ncol=length(Z_s[[1]]))
}

for(j in 1:length(pi)){
  for(i in 1:length(Z_s[[1]])){
    1
    new_data_pi[[j]][,i]<-Cond_power_new(Z_s[[j]][i],Z_c[[j]][i],pi[j], rho=rho, ell=1)
  }
  
  row.names(new_data_pi[[j]])<-c("Rule1", "Rule2", "Rule3")
  colnames(new_data_pi[[j]])<-c("Zero_Zero", "One_Zero", "Two_Zero", "Three_Zero",
                                "One_One", "Two_One", "Three_One","Two_Two","Three_Two","Three_Three")
  
}

names(new_data_pi)<-c("pi50" ,"pi75" ,"pi95")

new_data_pi$pi50

Zero_Zero  One_Zero  Two_Zero Three_Zero   One_One   Two_One Three_One
Rule1 0.8089952 0.6113390 0.4082048  0.2666384 0.8536906 0.7179532 0.5962852
Rule2 0.8311782 0.6169777 0.3684028  0.1780156 0.8530286 0.6714017 0.4599763
Rule3 0.9000000 0.7171666 0.4472303  0.2005190 0.9000000 0.7171666 0.4472303
Two_Two Three_Two Three_Three
Rule1 0.9218524 0.8748581   0.9817664
Rule2 0.8946985 0.7754200   0.9500495
Rule3 0.9000000 0.7171666   0.9000000

new_data_pi$pi75

Zero_Zero  One_Zero  Two_Zero Three_Zero   One_One   Two_One Three_One
Rule1 0.5752256 0.4103253 0.2804388  0.2024192 0.7483545 0.6317491 0.5468556
Rule2 0.7335880 0.5634014 0.3900500  0.2502616 0.8524498 0.7336272 0.6000149
Rule3 0.9000000 0.7827609 0.6108563  0.4135399 0.9502802 0.8744284 0.7413707
Two_Two Three_Two Three_Three
Rule1 0.8971573 0.8602122   0.9801214
Rule2 0.9377720 0.8833244   0.9838315
Rule3 0.9779744 0.9349366   0.9913349

new_data_pi$pi95

Zero_Zero  One_Zero  Two_Zero Three_Zero   One_One   Two_One Three_One
Rule1 0.3126859 0.2497196 0.2022390  0.1731609 0.6197534 0.5600215 0.5198467
Rule2 0.6043083 0.5231371 0.4462675  0.3803832 0.8500688 0.8014608 0.7525530
Rule3 0.9000000 0.8549597 0.7979547  0.7293112 0.9789547 0.9647759 0.9435635
Two_Two Three_Two Three_Three
Rule1 0.8721493 0.8513826   0.9791272
Rule2 0.9663440 0.9525927   0.9960865
Rule3 0.9973128 0.9947677   0.9997959

#############################################################################

## Set covariance of mu_s and mu_c to 0.8 i.e. cov(Z_s,Z_c)=0.8 also

rho<-0.8
l<-1
pi<-c(0.5,0.75,0.95)
Z_s<-list()
Z_c<-list()

for(i in 1:length(pi)){
  Z_s[[i]]<-c(0,1,2,3,1,2,3,2,3,3)
  Z_c[[i]]<-c(0,0,0,0,1,1,1,2,2,3)
}
new_data_pi<-list()

for(i in 1:length(pi)){
  new_data_pi[[i]]<-matrix(nrow=3,ncol=length(Z_s[[1]]))
}

for(j in 1:length(pi)){
  for(i in 1:length(Z_s[[1]])){
    1
    new_data_pi[[j]][,i]<-Cond_power_new(Z_s[[j]][i],Z_c[[j]][i],pi[j], rho=rho, ell=1)
  }
  
  row.names(new_data_pi[[j]])<-c("Rule1", "Rule2", "Rule3")
  colnames(new_data_pi[[j]])<-c("Zero_Zero", "One_Zero", "Two_Zero", "Three_Zero",
                                "One_One", "Two_One", "Three_One","Two_Two","Three_Two","Three_Three")
  
}

names(new_data_pi)<-c("pi50","pi75","pi95")


new_data_pi$pi50

Zero_Zero  One_Zero   Two_Zero   Three_Zero   One_One   Two_One   Three_One
Rule1 0.9993473 0.9673973 0.74958520 4.473322e-01 0.9995579 0.9791123 0.846491866
Rule2 0.6475654 0.1174588 0.00300109 8.650179e-06 0.6573388 0.1252425 0.003567174
Rule3 0.9000000 0.3822460 0.03000459 2.682232e-04 0.9000000 0.3822460 0.030004594
Two_Two Three_Two Three_Three
Rule1 0.9997632 0.9902398   0.9999186
Rule2 0.6751508 0.1406929   0.7066427
Rule3 0.9000000 0.3822460   0.9000000

new_data_pi$pi75

Zero_Zero  One_Zero    Two_Zero   Three_Zero   One_One   Two_One   Three_One
Rule1 0.9933287 0.8817384 0.555551019 3.077374e-01 0.9963305 0.9316131 0.734894796
Rule2 0.6075620 0.1070401 0.002971109 1.077226e-05 0.6501627 0.1315349 0.004515233
Rule3 0.9988161 0.9431644 0.571586857 1.340866e-01 0.9993076 0.9630258 0.683540351
Two_Two Three_Two Three_Three
Rule1 0.9984087 0.9718345   0.9995565
Rule2 0.6965849 0.1658256   0.7492867
Rule3 0.9996643 0.9810654   0.9998866

new_data_pi$pi95

Zero_Zero   One_Zero    Two_Zero   Three_Zero   One_One   Two_One   Three_One
Rule1 0.9653054 0.73492172 0.390639184 2.228611e-01 0.9837667 0.8550169 0.637797908
Rule2 0.5538770 0.09734285 0.003224468 1.718306e-05 0.6406968 0.1432740 0.006527256
Rule3 0.9999980 0.99946096 0.978320502 8.357400e-01 0.9999995 0.9998386 0.992943773
Two_Two Three_Two Three_Three
Rule1 0.9941222 0.9455732   0.9986393
Rule2 0.7233595 0.2056030   0.7992940
Rule3 0.9999999 0.9999676   1.0000000

######################################################################

#############   CONTOURS RULE 1         ##############################


#Rule 1 refined in ppt - -> Rule1contourLDS

Z_s = seq(0,5,l=20)
Z_c = seq(0,4,l=20)

XY<-data.frame(Z_s=Z_s,Z_c=Z_c)

CP<-matrix(nrow=length(XY[,1]),ncol=length(XY[,1]))

## combine in one row

par(mfrow=c(1,3))

#L=0

for(i in 1:length(XY[,1])){
  for(j in 1:length(XY[,1])){
    CP[i,j]<-Cond_power_new(XY$Z_s[i],XY$Z_c[j],pi=0.5,rho=0,ell=0)[1]
  }}
x = XY$Z_s
y = XY$Z_c
z = CP
contour(x,y,z,labcex=1.2, zlim=c(0,1),xaxt="n",yaxt="n",xlab="",ylab="")
axis(1,cex.axis=1.5)
axis(2,cex.axis=1.5)
mtext("Z_B-", side=2, line=2.2, cex=0.9)
mtext("Z_s", side=1, line=2.2, cex=0.9)

#L=1

for(i in 1:length(XY[,1])){
  for(j in 1:length(XY[,1])){
    CP[i,j]<-Cond_power_new(XY$Z_s[i],XY$Z_c[j],pi=0.5,rho=0,ell=1)[1]
  }}
x = XY$Z_s
y = XY$Z_c
z = CP
contour(x,y,z, zlim=c(0,1),xaxt="n",yaxt="n",xlab="",ylab="",labcex=1.2)
axis(1,cex.axis=1.5)
axis(2,cex.axis=1.5)
mtext("Z_B-", side=2, line=2.2, cex=0.9)
mtext("Z_s", side=1, line=2.2, cex=0.9)


#L=1.96

for(i in 1:length(XY[,1])){
  for(j in 1:length(XY[,1])){
    CP[i,j]<-Cond_power_new(XY$Z_s[i],XY$Z_c[j],pi=0.5,rho=0,ell=1.96)[1]
  }}
x = XY$Z_s
y = XY$Z_c
z = CP
contour(x,y,z, zlim=c(0,1),xaxt="n",yaxt="n",xlab="",ylab="",labcex=1.2)
axis(1,cex.axis=1.5)
axis(2,cex.axis=1.5)
mtext("Z_B-", side=2, line=2.2, cex=0.9)
mtext("Z_s", side=1, line=2.2, cex=0.9)


######################################################################

#############   SIX LINES ON CONTOUR PLOT    #########################


# plot contour and then add lines for rules/condition

Z_s = seq(-1,5,l=20)
Z_c = seq(-2,4,l=20)

XY<-data.frame(Z_s=Z_s,Z_c=Z_c)

dens<-matrix(nrow=length(XY[,1]),ncol=length(XY[,1]))

#Rule 1

for(i in 1:length(XY[,1])){
  for(j in 1:length(XY[,1])){
    dens[i,j]<- dmvnorm(c(Z_s[i],Z_c[j]), mean=c(2,1), sigma=matrix(c(1,0,0,1),2))
  }}

x = XY$Z_s
y = XY$Z_c
z = dens
contour(x,y,z, ,xlab="Z_s",ylab="Z_B-",labels="")
#abline(h=0)
#abline(v=0)
lines(x, qnorm(0.975)*sqrt(2)-x,col="red", lwd=2)
lines(x, rep(0.01, length(x)), col="green", lwd=2)
lines(x, rep(1, length(x)), col="blue", lwd=2)
lines(x, rep(qnorm(0.975), length(x)), col="purple", lwd=2)
lines(x, (sqrt(2)-1)*x, col="orange", lwd=2)
lines(x, x-qnorm(0.9)*sqrt(2), col="magenta", lwd=2)

text(-0.35, 4, "Z_F>1.96", col="red", cex=0.8)
text(-0.45, 0.25, "Z_B->0", col="green", cex=0.8)
text(-0.45, 1.25, "Z_B->1", col="blue", cex=0.8)
text(-0.35, 2.25, "Z_B->1.96", col="purple", cex=0.8)
text(-0.35, -0.6, "Z_F>Z_s", col="orange", cex=0.8)
text(-0.3, -1.4, "no interaction", col="magenta", cex=0.8)

######################################################################

#############   CONTOURS FOR RHO=0  pi=0.5 BY RULE    ########


# Contours for rules 1-3

par(mfrow=c(1,3))
Z_s = seq(0,5,l=20)
Z_c = seq(0,4,l=20)

XY<-data.frame(Z_s=Z_s,Z_c=Z_c)

CP<-matrix(nrow=length(XY[,1]),ncol=length(XY[,1]))

#Rule 1

for(i in 1:length(XY[,1])){
  for(j in 1:length(XY[,1])){
    CP[i,j]<-Cond_power_new(XY$Z_s[i],XY$Z_c[j],pi=0.5,rho=0,ell=1)[1]
  }}
x = XY$Z_s
y = XY$Z_c
z = CP
contour(x,y,z, zlim=c(0,1),xaxt="n",yaxt="n",xlab="",ylab="",labcex=1.2)
axis(1,cex.axis=1.5)
axis(2,cex.axis=1.5)
mtext("Z_C", side=2, line=2.2, cex=0.9)
mtext("Z_s", side=1, line=2.2, cex=0.9)
mtext("Rule 1", side=3, line=1.5, cex=0.9)

#Rule 2

for(i in 1:length(XY[,1])){
  for(j in 1:length(XY[,1])){
    CP[i,j]<-Cond_power_new(XY$Z_s[i],XY$Z_c[j],pi=0.5, rho=0,ell=1)[2]
  }}
x = XY$Z_s
y = XY$Z_c
z = CP
contour(x,y,z, zlim=c(0,1),xaxt="n",yaxt="n",xlab="",ylab="",labcex=1.2)
axis(1,cex.axis=1.5)
axis(2,cex.axis=1.5)
mtext("Z_C", side=2, line=2.2, cex=0.9)
mtext("Z_s", side=1, line=2.2, cex=0.9)
mtext("Rule 2", side=3, line=1.5, cex=0.9)

#Rule 3

for(i in 1:length(XY[,1])){
  for(j in 1:length(XY[,1])){
    CP[i,j]<-Cond_power_new(XY$Z_s[i],XY$Z_c[j],pi=0.5,rho=0,ell=1)[3]
  }}
x = XY$Z_s
y = XY$Z_c
z = CP
contour(x,y,z, zlim=c(0,1),xaxt="n",yaxt="n",xlab="",ylab="",labcex=1.2)
axis(1,cex.axis=1.5)
axis(2,cex.axis=1.5)
mtext("Z_C", side=2, line=2.2, cex=0.9)
mtext("Z_s", side=1, line=2.2, cex=0.9)
mtext("Rule 3", side=3, line=1.5, cex=0.9)


######################################################################

#############   CONTOURS FOR RHO=0/0.5  pi=0.5 BY RULE    #############


# Contours for rules 1-3 by rho=0/0.5

par(mfrow=c(2,3))
Z_s = seq(0,5,l=20)
Z_c = seq(0,4,l=20)

XY<-data.frame(Z_s=Z_s,Z_c=Z_c)

CP<-matrix(nrow=length(XY[,1]),ncol=length(XY[,1]))

#Rule 1

for(i in 1:length(XY[,1])){
  for(j in 1:length(XY[,1])){
    CP[i,j]<-Cond_power_new(XY$Z_s[i],XY$Z_c[j],pi=0.5,rho=0,ell=1)[1]
  }}
x = XY$Z_s
y = XY$Z_c
z = CP
contour(x,y,z, zlim=c(0,1),xaxt="n",yaxt="n",xlab="",ylab="",labcex=1.2)
axis(1,cex.axis=1.5)
axis(2,cex.axis=1.5)
mtext("Z_C", side=2, line=2.2, cex=0.9)
mtext("Z_s", side=1, line=2.2, cex=0.9)
mtext("Rule 1", side=3, line=1.5, cex=0.9)

#Rule 2

for(i in 1:length(XY[,1])){
  for(j in 1:length(XY[,1])){
    CP[i,j]<-Cond_power_new(XY$Z_s[i],XY$Z_c[j],pi=0.5, rho=0,ell=1)[2]
  }}
x = XY$Z_s
y = XY$Z_c
z = CP
contour(x,y,z, zlim=c(0,1),xaxt="n",yaxt="n",xlab="",ylab="",labcex=1.2)
axis(1,cex.axis=1.5)
axis(2,cex.axis=1.5)
mtext("Z_C", side=2, line=2.2, cex=0.9)
mtext("Z_s", side=1, line=2.2, cex=0.9)
mtext("Rule 2", side=3, line=1.5, cex=0.9)

#Rule 3

for(i in 1:length(XY[,1])){
  for(j in 1:length(XY[,1])){
    CP[i,j]<-Cond_power_new(XY$Z_s[i],XY$Z_c[j],pi=0.5,rho=0,ell=1)[3]
  }}
x = XY$Z_s
y = XY$Z_c
z = CP
contour(x,y,z, zlim=c(0,1),xaxt="n",yaxt="n",xlab="",ylab="",labcex=1.2)
axis(1,cex.axis=1.5)
axis(2,cex.axis=1.5)
mtext("Z_C", side=2, line=2.2, cex=0.9)
mtext("Z_s", side=1, line=2.2, cex=0.9)
mtext("Rule 3", side=3, line=1.5, cex=0.9)


# Contours for rules 1-3 rho=0.5

#Rule 1

for(i in 1:length(XY[,1])){
  for(j in 1:length(XY[,1])){
    CP[i,j]<-Cond_power_new(XY$Z_s[i],XY$Z_c[j],pi=0.5,rho=0.5,ell=1)[1]
  }}
x = XY$Z_s
y = XY$Z_c
z = CP
contour(x,y,z, zlim=c(0,1),xaxt="n",yaxt="n",xlab="",ylab="",labcex=1.2)
axis(1,cex.axis=1.5)
axis(2,cex.axis=1.5)
mtext("Z_C", side=2, line=2.2, cex=0.9)
mtext("Z_s", side=1, line=2.2, cex=0.9)
#mtext("Rule 1", side=3, line=1.5, cex=0.9)

#Rule 2

for(i in 1:length(XY[,1])){
  for(j in 1:length(XY[,1])){
    CP[i,j]<-Cond_power_new(XY$Z_s[i],XY$Z_c[j],pi=0.5, rho=0.5,ell=1)[2]
  }}
x = XY$Z_s
y = XY$Z_c
z = CP
contour(x,y,z, zlim=c(0,1),xaxt="n",yaxt="n",xlab="",ylab="",labcex=1.2)
axis(1,cex.axis=1.5)
axis(2,cex.axis=1.5)
mtext("Z_C", side=2, line=2.2, cex=0.9)
mtext("Z_s", side=1, line=2.2, cex=0.9)
#mtext("Rule 2", side=3, line=1.5, cex=0.9)

#Rule 3

for(i in 1:length(XY[,1])){
  for(j in 1:length(XY[,1])){
    CP[i,j]<-Cond_power_new(XY$Z_s[i],XY$Z_c[j],pi=0.5,rho=0.5,ell=1)[3]
  }}
x = XY$Z_s
y = XY$Z_c
z = CP
contour(x,y,z, zlim=c(0,1),xaxt="n",yaxt="n",xlab="",ylab="",labcex=1.2)
axis(1,cex.axis=1.5)
axis(2,cex.axis=1.5)
mtext("Z_C", side=2, line=2.2, cex=0.9)
mtext("Z_s", side=1, line=2.2, cex=0.9)
#mtext("Rule 3", side=3, line=1.5, cex=0.9)


######################################################################

#############   CONTOURS FOR RHO=0  pi=0.05, 0.5, 0.95 BY RULE  #######


# Contours for rules 1-3 by rho=0/0.5

par(mfrow=c(2,3))
Z_s = seq(0,5,l=20)
Z_c = seq(0,4,l=20)

XY<-data.frame(Z_s=Z_s,Z_c=Z_c)

CP<-matrix(nrow=length(XY[,1]),ncol=length(XY[,1]))

#Rule 1

for(i in 1:length(XY[,1])){
  for(j in 1:length(XY[,1])){
    CP[i,j]<-Cond_power_new(XY$Z_s[i],XY$Z_c[j],pi=0.8,rho=0,ell=1)[1]
  }}
x = XY$Z_s
y = XY$Z_c
z = CP
contour(x,y,z, zlim=c(0,1),xaxt="n",yaxt="n",xlab="",ylab="",labcex=1.2)
axis(1,cex.axis=1.5)
axis(2,cex.axis=1.5)
mtext("Z_C", side=2, line=2.2, cex=0.9)
mtext("Z_s", side=1, line=2.2, cex=0.9)
mtext("Rule 1", side=3, line=1.5, cex=0.9)

#Rule 2

for(i in 1:length(XY[,1])){
  for(j in 1:length(XY[,1])){
    CP[i,j]<-Cond_power_new(XY$Z_s[i],XY$Z_c[j],pi=0.2, rho=0,ell=1)[2]
  }}
x = XY$Z_s
y = XY$Z_c
z = CP
contour(x,y,z, zlim=c(0,1),xaxt="n",yaxt="n",xlab="",ylab="",labcex=1.2)
axis(1,cex.axis=1.5)
axis(2,cex.axis=1.5)
mtext("Z_C", side=2, line=2.2, cex=0.9)
mtext("Z_s", side=1, line=2.2, cex=0.9)
mtext("Rule 2", side=3, line=1.5, cex=0.9)

#Rule 3

for(i in 1:length(XY[,1])){
  for(j in 1:length(XY[,1])){
    CP[i,j]<-Cond_power_new(XY$Z_s[i],XY$Z_c[j],pi=0.2,rho=0,ell=1)[3]
  }}
x = XY$Z_s
y = XY$Z_c
z = CP
contour(x,y,z, zlim=c(0,1),xaxt="n",yaxt="n",xlab="",ylab="",labcex=1.2)
axis(1,cex.axis=1.5)
axis(2,cex.axis=1.5)
mtext("Z_C", side=2, line=2.2, cex=0.9)
mtext("Z_s", side=1, line=2.2, cex=0.9)
mtext("Rule 3", side=3, line=1.5, cex=0.9)


# Contours for rules 1-3 rho=0.5

#Rule 1

for(i in 1:length(XY[,1])){
  for(j in 1:length(XY[,1])){
    CP[i,j]<-Cond_power_new(XY$Z_s[i],XY$Z_c[j],pi=0.5,rho=0.5,ell=1)[1]
  }}
x = XY$Z_s
y = XY$Z_c
z = CP
contour(x,y,z, zlim=c(0,1),xaxt="n",yaxt="n",xlab="",ylab="",labcex=1.2)
axis(1,cex.axis=1.5)
axis(2,cex.axis=1.5)
mtext("Z_C", side=2, line=2.2, cex=0.9)
mtext("Z_s", side=1, line=2.2, cex=0.9)
#mtext("Rule 1", side=3, line=1.5, cex=0.9)

#Rule 2

for(i in 1:length(XY[,1])){
  for(j in 1:length(XY[,1])){
    CP[i,j]<-Cond_power_new(XY$Z_s[i],XY$Z_c[j],pi=0.5, rho=0.5,ell=1)[2]
  }}
x = XY$Z_s
y = XY$Z_c
z = CP
contour(x,y,z, zlim=c(0,1),xaxt="n",yaxt="n",xlab="",ylab="",labcex=1.2)
axis(1,cex.axis=1.5)
axis(2,cex.axis=1.5)
mtext("Z_C", side=2, line=2.2, cex=0.9)
mtext("Z_s", side=1, line=2.2, cex=0.9)
#mtext("Rule 2", side=3, line=1.5, cex=0.9)

#Rule 3

for(i in 1:length(XY[,1])){
  for(j in 1:length(XY[,1])){
    CP[i,j]<-Cond_power_new(XY$Z_s[i],XY$Z_c[j],pi=0.5,rho=0.5,ell=1)[3]
  }}
x = XY$Z_s
y = XY$Z_c
z = CP
contour(x,y,z, zlim=c(0,1),xaxt="n",yaxt="n",xlab="",ylab="",labcex=1.2)
axis(1,cex.axis=1.5)
axis(2,cex.axis=1.5)
mtext("Z_C", side=2, line=2.2, cex=0.9)
mtext("Z_s", side=1, line=2.2, cex=0.9)
#mtext("Rule 3", side=3, line=1.5, cex=0.9)


######################################################################

#############   CONTOURS rho AND pi      ##############################


#Contours with different values of rho and pi

par(mfrow=c(3,2))
Z_s = seq(0,5,l=20)
Z_c = seq(0,4,l=20)

XY<-data.frame(Z_s=Z_s,Z_c=Z_c)

CP<-matrix(nrow=length(XY[,1]),ncol=length(XY[,1]))

#Rule 1

for(i in 1:length(XY[,1])){
  for(j in 1:length(XY[,1])){
    CP[i,j]<-Cond_power_new(XY$Z_s[i],XY$Z_c[j],pi=0.8,rho=0,ell=1)[1]
  }}
x = XY$Z_s
y = XY$Z_c
z = CP
contour(x,y,z, zlim=c(0,1),xaxt="n",yaxt="n",xlab="",ylab="",labcex=1.2)
axis(1,cex.axis=1.5)
axis(2,cex.axis=1.5)
mtext("Z_C", side=2, line=2.2, cex=0.9)
mtext("Z_s", side=1, line=2.2, cex=0.9)
#mtext("Rule 1, pi=0.5, rho=0", side=3, line=1.5, cex=1.2)


for(i in 1:length(XY[,1])){
  for(j in 1:length(XY[,1])){
    CP[i,j]<-Cond_power_new(XY$Z_s[i],XY$Z_c[j],pi=0.75,rho=0,ell=1)[1]
  }}
x = XY$Z_s
y = XY$Z_c
z = CP
image(x,y,z, zlim=c(0,1),xaxt="n",yaxt="n",xlab="",ylab="")
axis(1,cex.axis=1.2)
axis(2,cex.axis=1.2)
mtext("Z_C", side=2, line=2.2, cex=1.2)
mtext("Z_s", side=1, line=2.2, cex=1.2)
mtext("Rule 1, pi=0.75, rho=0", side=3, line=1.5, cex=1.2)
contour(x,y,z,add=T,labcex=0.5)

for(i in 1:length(XY[,1])){
  for(j in 1:length(XY[,1])){
    CP[i,j]<-Cond_power_new(XY$Z_s[i],XY$Z_c[j],pi=0.5,rho=0.4,ell=1)[1]
  }}
x = XY$Z_s
y = XY$Z_c
z = CP
image(x,y,z, zlim=c(0,1),xaxt="n",yaxt="n",xlab="",ylab="")
axis(1,cex.axis=1.2)
axis(2,cex.axis=1.2)
mtext("Z_C", side=2, line=2.2, cex=1.2)
mtext("Z_s", side=1, line=2.2, cex=1.2)
mtext("Rule 1, pi=0.5, rho=0.4", side=3, line=1.5, cex=1.2)
contour(x,y,z,add=T,labcex=0.5)

for(i in 1:length(XY[,1])){
  for(j in 1:length(XY[,1])){
    CP[i,j]<-Cond_power_new(XY$Z_s[i],XY$Z_c[j],pi=0.75,rho=0.4,ell=1)[1]
  }}
x = XY$Z_s
y = XY$Z_c
z = CP
image(x,y,z, zlim=c(0,1),xaxt="n",yaxt="n",xlab="",ylab="")
axis(1,cex.axis=1.2)
axis(2,cex.axis=1.2)
mtext("Z_C", side=2, line=2.2, cex=1.2)
mtext("Z_s", side=1, line=2.2, cex=1.2)
mtext("Rule 1, pi=0.75, rho=0.4", side=3, line=1.5, cex=1.2)
contour(x,y,z,add=T,labcex=0.5)


#Rule 2

for(i in 1:length(XY[,1])){
  for(j in 1:length(XY[,1])){
    CP[i,j]<-Cond_power_new(XY$Z_s[i],XY$Z_c[j],pi=0.5, rho=0,ell=1)[2]
  }}
x = XY$Z_s
y = XY$Z_c
z = CP
image(x,y,z, zlim=c(0,1),xaxt="n",yaxt="n",xlab="",ylab="")
axis(1,cex.axis=1.2)
axis(2,cex.axis=1.2)
mtext("Z_C", side=2, line=2.2, cex=1.2)
mtext("Z_s", side=1, line=2.2, cex=1.2)
mtext("Rule 2, pi=0.5,rho=0", side=3, line=1.5, cex=1.2)
contour(x,y,z,add=T,labcex=0.5)

for(i in 1:length(XY[,1])){
  for(j in 1:length(XY[,1])){
    CP[i,j]<-Cond_power_new(XY$Z_s[i],XY$Z_c[j],pi=0.75, rho=0,ell=1)[2]
  }}
x = XY$Z_s
y = XY$Z_c
z = CP
image(x,y,z, zlim=c(0,1),xaxt="n",yaxt="n",xlab="",ylab="")
axis(1,cex.axis=1.2)
axis(2,cex.axis=1.2)
mtext("Z_C", side=2, line=2.2, cex=1.2)
mtext("Z_s", side=1, line=2.2, cex=1.2)
mtext("Rule 2, pi=0.75, rho=0", side=3, line=1.5, cex=1.2)
contour(x,y,z,add=T,labcex=0.5)

for(i in 1:length(XY[,1])){
  for(j in 1:length(XY[,1])){
    CP[i,j]<-Cond_power_new(XY$Z_s[i],XY$Z_c[j],pi=0.5, rho=0.4,ell=1)[2]
  }}
x = XY$Z_s
y = XY$Z_c
z = CP
image(x,y,z, zlim=c(0,1),xaxt="n",yaxt="n",xlab="",ylab="")
axis(1,cex.axis=1.2)
axis(2,cex.axis=1.2)
mtext("Z_C", side=2, line=2.2, cex=1.2)
mtext("Z_s", side=1, line=2.2, cex=1.2)
mtext("Rule 2, pi=0.5,rho=0.4", side=3, line=1.5, cex=1.2)
contour(x,y,z,add=T,labcex=0.5)

for(i in 1:length(XY[,1])){
  for(j in 1:length(XY[,1])){
    CP[i,j]<-Cond_power_new(XY$Z_s[i],XY$Z_c[j],pi=0.75, rho=0.4,ell=1)[2]
  }}
x = XY$Z_s
y = XY$Z_c
z = CP
image(x,y,z, zlim=c(0,1),xaxt="n",yaxt="n",xlab="",ylab="")
axis(1,cex.axis=1.2)
axis(2,cex.axis=1.2)
mtext("Z_C", side=2, line=2.2, cex=1.2)
mtext("Z_s", side=1, line=2.2, cex=1.2)
mtext("Rule 2, pi=0.75, rho=0.4", side=3, line=1.5, cex=1.2)
contour(x,y,z,add=T,labcex=0.5)

#Rule 3

for(i in 1:length(XY[,1])){
  for(j in 1:length(XY[,1])){
    CP[i,j]<-Cond_power_new(XY$Z_s[i],XY$Z_c[j],pi=0.5,rho=0,ell=1)[3]
  }}
x = XY$Z_s
y = XY$Z_c
z = CP
image(x,y,z, zlim=c(0,1),xaxt="n",yaxt="n",xlab="",ylab="")
axis(1,cex.axis=1.2)
axis(2,cex.axis=1.2)
mtext("Z_C", side=2, line=2.2, cex=1.2)
mtext("Z_s", side=1, line=2.2, cex=1.2)
mtext("Rule 3, pi=0.5,rho=0", side=3, line=1.5, cex=1.2)
contour(x,y,z,add=T,labcex=0.5)

for(i in 1:length(XY[,1])){
  for(j in 1:length(XY[,1])){
    CP[i,j]<-Cond_power_new(XY$Z_s[i],XY$Z_c[j],pi=0.75,rho=0,ell=1)[3]
  }}
x = XY$Z_s
y = XY$Z_c
z = CP
image(x,y,z, zlim=c(0,1),xaxt="n",yaxt="n",xlab="",ylab="")
axis(1,cex.axis=1.2)
axis(2,cex.axis=1.2)
mtext("Z_C", side=2, line=2.2, cex=1.2)
mtext("Z_s", side=1, line=2.2, cex=1.2)
mtext("Rule 3, pi=0.75, rho=0", side=3, line=1.5, cex=1.2)
contour(x,y,z,add=T,labcex=0.5)

for(i in 1:length(XY[,1])){
  for(j in 1:length(XY[,1])){
    CP[i,j]<-Cond_power_new(XY$Z_s[i],XY$Z_c[j],pi=0.5,rho=0.4,ell=1)[3]
  }}
x = XY$Z_s
y = XY$Z_c
z = CP
image(x,y,z, zlim=c(0,1),xaxt="n",yaxt="n",xlab="",ylab="")
axis(1,cex.axis=1.2)
axis(2,cex.axis=1.2)
mtext("Z_C", side=2, line=2.2, cex=1.2)
mtext("Z_s", side=1, line=2.2, cex=1.2)
mtext("Rule 3,pi=0.5,rho=0.4", side=3, line=1.5, cex=1.2)
contour(x,y,z,add=T,labcex=0.5)

for(i in 1:length(XY[,1])){
  for(j in 1:length(XY[,1])){
    CP[i,j]<-Cond_power_new(XY$Z_s[i],XY$Z_c[j],pi=0.75,rho=0.4,ell=1)[3]
  }}
x = XY$Z_s
y = XY$Z_c
z = CP
image(x,y,z, zlim=c(0,1),xaxt="n",yaxt="n",xlab="",ylab="")
axis(1,cex.axis=1.2)
axis(2,cex.axis=1.2)
mtext("Z_C", side=2, line=2.2, cex=1.2)
mtext("Z_s", side=1, line=2.2, cex=1.2)
mtext("Rule 3,pi=0.75,rho=0.4", side=3, line=1.5, cex=1.2)
contour(x,y,z,add=T,labcex=0.5)


######################################################################

#############   POWER PLOTS   ########################################


#Plots of Z_s against power, for each rule 

rho<-0
l<-1
pi<-c(0.05, 0.25, 0.5,0.75,0.95)
Z_s<-list()
Z_c<-list()


for(i in 1:length(pi)){
  Z_s[[i]]<-c(1,2,3,4,5)
  Z_c[[i]]<-c(1,1,1,1,1)
}
new_data_pi<-list()

for(i in 1:length(pi)){
  new_data_pi[[i]]<-matrix(nrow=3,ncol=length(Z_s[[1]]))
}

for(j in 1:length(pi)){
  for(i in 1:length(Z_s[[1]])){
    1
    new_data_pi[[j]][,i]<-Cond_power_new(Z_s[[j]][i],Z_c[[j]][i],pi[j], rho=rho, ell=1)
  }
  
  row.names(new_data_pi[[j]])<-c("Rule1", "Rule2", "Rule3")
  colnames(new_data_pi[[j]])<-c("One_One", "Two_One", "Three_One", "Four_One", "Five_One")
  
  
}

names(new_data_pi)<-c("pi05", "pi25", "pi50" ,"pi75" ,"pi95")

new_data_pi$pi50


#Rules 1,2,3 for Z_C=1, pi=0.05
Z_s<-c(1,2,3,4,5)
plot(Z_s, new_data_pi$pi05[1,], type="l", xlab = "Z_s", ylab = "Conditional Power", ylim = c(0,1), lwd=1)
lines(Z_s, new_data_pi$pi05[2,], col="red", lwd=1)
lines(Z_s, new_data_pi$pi05[3,], col="blue", lwd=1)
legend(3,0.8, legend=c("Rule 1","Rule 2", "Rule 3"),col=c("black", "red", "blue"), lty=c(1,1,1), bty="n")

#Rules 1,2,3 for Z_C=1, pi=0.25
Z_s<-c(1,2,3,4,5)
plot(Z_s, new_data_pi$pi25[1,], type="l", xlab = "Z_s", ylab = "Conditional Power", ylim = c(0,1))
lines(Z_s, new_data_pi$pi25[2,], col="red")
lines(Z_s, new_data_pi$pi25[3,], col="blue")
legend(1,0.4, legend=c("Rule 1","Rule 2", "Rule 3"),col=c("black", "red", "blue"), lty=c(1,1,1), bty="n")

#Rules 1,2,3 for Z_C=1, pi=0.5
Z_s<-c(1,2,3,4,5)
plot(Z_s, new_data_pi$pi50[1,], type="l", xlab = "Z_s", ylab = "Conditional Power", ylim = c(0,1))
lines(Z_s, new_data_pi$pi50[2,], col="red")
lines(Z_s, new_data_pi$pi50[3,], col="blue")
legend(1,0.4, legend=c("Rule 1","Rule 2", "Rule 3"),col=c("black", "red", "blue"), lty=c(1,1,1), bty="n")

#Rule 1,2,3 for Z_C=1, pi=0.75
Z_s<-c(1,2,3,4,5)
plot(Z_s, new_data_pi$pi75[1,], type="l", ylab = "Conditional Power", ylim = c(0,1))
lines(Z_s, new_data_pi$pi75[2,], col="red")
lines(Z_s, new_data_pi$pi75[3,], col="blue")
legend(1,0.4, legend=c("Rule 1","Rule 2", "Rule 3"),col=c("black", "red", "blue"), lty=c(1,1,1), bty="n")

#Rule 1,2,3 for Z_C=1, pi=0.95
Z_s<-c(1,2,3,4,5)
plot(Z_s, new_data_pi$pi95[1,], type="l", xlab = "Z_s", ylab = "Conditional Power", ylim = c(0,1))
lines(Z_s, new_data_pi$pi95[2,], col="red")
lines(Z_s, new_data_pi$pi95[3,], col="blue")
legend(1,0.4, legend=c("Rule 1","Rule 2", "Rule 3"),col=c("black", "red", "blue"), lty=c(1,1,1), bty="n")
